# Supplementary material for: Messenger RNA biomarkers of Bovine Respiratory Syncytial Virus infection in the whole blood of dairy calves
Source: Sci Rep. 2021 Apr 30;11:9392. doi: 10.1038/s41598-021-88878-1 (PMC8087838; doi:10.1038/s41598-021-88878-1)
Supplement: Supplementary file 1 — Supplementary Information. [file 41598_2021_88878_MOESM1_ESM.xlsx]

## Sheet: DEG
Messenger RNA biomarkers of Bovine Respiratory Syncytial Virus infection in the whole blood of dairy calves
Dayle Johnston, Bernadette Earley, Matthew S. McCabe, JaeWoo Kim, Jeremy F. Taylor, Ken Lemon, Catherine Duffy, Michael McMenamy, S. Louise Cosby, and Sinead M. Waters
Supplementary Table S1. Differentially expressed genes between the BRSV challenged and control calves.
Gene ID	logFC	logCPM	PValue	FDR	gene_name	fold_change
ENSBTAG00000013472	-4.59193	5.62406	0.000185351	0.00314225	COL1A2	-24.1162
ENSBTAG00000013103	-4.16666	5.57679	0.000577571	0.00720511	COL1A1	-17.9593
ENSBTAG00000008248	-2.95318	-0.191088	5.33122e-20	1.05745e-16	0	-7.74456
ENSBTAG00000001125	-2.53695	2.11737	6.25746e-08	3.7235e-06	ADAMDEC1	-5.8036
ENSBTAG00000008300	-2.37486	4.82773	3.03663e-10	3.08879e-08	FN1	-5.18685
ENSBTAG00000007073	-2.33668	0.394288	1.06943e-12	2.35691e-10	CPB2	-5.0514
ENSBTAG00000037929	-2.33434	0.645675	1.26571e-13	3.58649e-11	ADAM28	-5.0432
ENSBTAG00000013305	-2.23723	0.87612	1.81664e-10	1.99981e-08	0	-4.7149
ENSBTAG00000002278	-2.2367	3.01423	0.00139637	0.0140249	FBN1	-4.71317
ENSBTAG00000030071	-2.19535	-0.193768	1.20597e-07	6.52374e-06	bta-mir-24-2	-4.57999
ENSBTAG00000047621	-2.12745	2.56735	4.08587e-12	7.5978e-10	0	-4.36945
ENSBTAG00000015739	-2.10399	0.162428	2.31268e-11	3.35648e-09	MRC2	-4.29898
ENSBTAG00000007312	-2.03292	0.0753652	8.49801e-08	4.68579e-06	CD209	-4.09234
ENSBTAG00000004662	-2.01112	3.22392	6.44227e-16	3.83347e-13	SLC16A12	-4.03096
ENSBTAG00000048135	-1.88239	8.73048	2.07935e-07	1.07593e-05	0	-3.68686
ENSBTAG00000000169	-1.86846	1.00644	0.00148274	0.0146319	ASZ1	-3.65142
ENSBTAG00000007490	-1.84858	0.96167	2.18055e-14	8.66627e-12	SULF2	-3.60145
ENSBTAG00000008945	-1.81689	1.66978	1.50097e-10	1.70124e-08	SDSL	-3.52322
ENSBTAG00000006343	-1.78494	1.98285	1.18805e-08	8.41606e-07	IL1R2	-3.44604
ENSBTAG00000006961	-1.73381	0.0095667	2.55472e-07	1.27747e-05	NLRP13	-3.32604
ENSBTAG00000036418	-1.72573	2.85765	5.74453e-06	0.000192038	bta-mir-223	-3.30748
ENSBTAG00000037578	-1.7209	2.00378	5.60886e-08	3.42313e-06	#N/A	-3.29643
ENSBTAG00000013755	-1.67854	0.888955	1.46978e-11	2.42942e-09	ITGB5	-3.20103
ENSBTAG00000024904	-1.67334	1.36835	1.27886e-09	1.1799e-07	IQCN	-3.18953
ENSBTAG00000013664	-1.6578	0.845321	1.70782e-11	2.70645e-09	FILIP1L	-3.15534
ENSBTAG00000016152	-1.64778	1.74604	4.47511e-08	2.7595e-06	DAB2	-3.1335
ENSBTAG00000039340	-1.64503	-0.161959	1.83972e-05	0.000499875	SCN4B	-3.12755
ENSBTAG00000004741	-1.64408	0.149402	1.45555e-09	1.3325e-07	IL12B	-3.12549
ENSBTAG00000020402	-1.6427	1.87494	0.00347175	0.0272218	TDRD9	-3.12251
ENSBTAG00000039504	-1.64248	0.672176	0.00366173	0.0282242	WFDC18	-3.12203
ENSBTAG00000020750	-1.64158	0.771797	1.91142e-11	2.91079e-09	AFF2	-3.12006
ENSBTAG00000002092	-1.6152	0.787103	2.03471e-05	0.000541725	PI16	-3.06354
ENSBTAG00000037533	-1.60625	3.3768	0.00183521	0.0170233	C4A	-3.04459
ENSBTAG00000015991	-1.60135	0.722991	3.04542e-11	4.3147e-09	CDH1	-3.03427
ENSBTAG00000022150	-1.58262	0.428841	0.000156926	0.00275976	MXRA5	-2.99512
ENSBTAG00000001785	-1.58024	6.15954	1.41249e-06	5.7094e-05	TGM3	-2.99019
ENSBTAG00000013369	-1.57781	2.18297	4.23009e-06	0.0001472	COL14A1	-2.98516
ENSBTAG00000013078	-1.57323	1.42064	3.61904e-11	5.00816e-09	DNAH11	-2.9757
ENSBTAG00000046090	-1.51264	1.72271	5.14952e-09	4.14084e-07	0	-2.85331
ENSBTAG00000015094	-1.5018	3.82233	5.10581e-10	5.02184e-08	VNN1	-2.83195
ENSBTAG00000021647	-1.46241	1.95051	0.000144514	0.00258238	FCAR	-2.75568
ENSBTAG00000005091	-1.45484	0.771691	3.75576e-07	1.80961e-05	DGKG	-2.74126
ENSBTAG00000002006	-1.44492	5.64685	5.61589e-06	0.000189871	THBS1	-2.72248
ENSBTAG00000008294	-1.43768	4.14128	4.08649e-13	1.01319e-10	KCNJ2	-2.70884
ENSBTAG00000047998	-1.40888	1.37036	0.000291002	0.00435077	COL5A1	-2.6553
ENSBTAG00000038616	-1.39587	0.116179	9.68312e-08	5.31054e-06	0	-2.63147
ENSBTAG00000019822	-1.38776	4.66552	6.57083e-08	3.89052e-06	TPPP3	-2.61671
ENSBTAG00000043553	-1.37391	1.02721	5.33852e-07	2.45304e-05	GPX3	-2.59173
ENSBTAG00000011327	-1.36488	1.66026	9.3038e-12	1.6047e-09	OLFML3	-2.57555
ENSBTAG00000026119	-1.36409	1.14436	7.02615e-09	5.39472e-07	0	-2.57414
ENSBTAG00000016997	-1.36359	1.86909	7.32816e-08	4.22792e-06	0	-2.57324
ENSBTAG00000018169	-1.35116	0.0763484	5.06953e-06	0.000172872	ITGB4	-2.55117
ENSBTAG00000014761	-1.34816	1.32069	0.00446882	0.0323894	PGA5	-2.54588
ENSBTAG00000012507	-1.33348	0.0187497	4.91268e-07	2.27739e-05	PDZD3	-2.52009
ENSBTAG00000017802	-1.30528	0.277005	0.00194494	0.0178877	THRB	-2.47131
ENSBTAG00000013976	-1.28172	1.13045	9.88712e-06	0.000304048	AGBL3	-2.43129
ENSBTAG00000043550	-1.27299	10.2982	2.76333e-14	1.06085e-11	CYTB	-2.41663
ENSBTAG00000020096	-1.27223	-0.0851891	1.90872e-05	0.00051277	MS4A2	-2.41535
ENSBTAG00000007485	-1.27171	0.748073	1.73901e-05	0.000477652	GRHL1	-2.41448
ENSBTAG00000019707	-1.25646	0.510582	0.000398273	0.00543561	GATA2	-2.38909
ENSBTAG00000010496	-1.23614	4.6884	2.08502e-10	2.23548e-08	STAG3	-2.35567
ENSBTAG00000010999	-1.22327	0.0160537	3.31913e-06	0.000120798	IL17RD	-2.33476
ENSBTAG00000001173	-1.21518	0.707022	2.2714e-07	1.16017e-05	PLXNA2	-2.3217
ENSBTAG00000015837	-1.21236	4.37456	0.000113106	0.00210984	P2RY12	-2.31716
ENSBTAG00000018438	-1.20565	0.151479	5.67226e-07	2.57655e-05	RRAGD	-2.30642
ENSBTAG00000046648	-1.20434	0.502292	6.83514e-05	0.00142461	CPA4	-2.30431
ENSBTAG00000019390	-1.19903	0.354488	1.55779e-05	0.000440766	CA12	-2.29585
ENSBTAG00000008269	-1.19525	6.7141	4.60496e-12	8.43133e-10	RNF149	-2.28984
ENSBTAG00000002251	-1.18302	1.89804	4.19991e-08	2.61692e-06	0	-2.27051
ENSBTAG00000005019	-1.17444	0.648035	6.09346e-06	0.00020144	0	-2.25705
ENSBTAG00000040338	-1.16723	3.06558	0.000223023	0.00358191	OBSL1	-2.2458
ENSBTAG00000005150	-1.1632	0.927024	1.49763e-05	0.000428445	HMGB3	-2.23953
ENSBTAG00000014975	-1.1612	0.159269	0.000146764	0.00261082	SLC4A3	-2.23643
ENSBTAG00000016739	-1.16029	0.984529	0.000335031	0.00482129	RASAL1	-2.23503
ENSBTAG00000009773	-1.14359	1.32062	9.72371e-06	0.000301359	KREMEN1	-2.2093
ENSBTAG00000014546	-1.13875	1.94084	5.08305e-05	0.00113923	CLEC7A	-2.2019
ENSBTAG00000019798	-1.1372	0.285454	1.33698e-06	5.44909e-05	PIGR	-2.19954
ENSBTAG00000011551	-1.13639	1.63131	1.03446e-07	5.64731e-06	CPNE9	-2.1983
ENSBTAG00000002450	-1.13614	3.91241	1.88978e-05	0.000508829	#N/A	-2.19792
ENSBTAG00000027205	-1.13553	-0.195329	0.00233727	0.0204078	PGBD5	-2.19699
ENSBTAG00000025308	-1.13518	0.422527	2.29234e-05	0.000602232	STON2	-2.19646
ENSBTAG00000033076	-1.13327	3.94859	5.94781e-08	3.59314e-06	TRPM6	-2.19355
ENSBTAG00000044010	-1.13184	3.54954	5.94603e-10	5.8003e-08	EMB	-2.19137
ENSBTAG00000020676	-1.12822	0.595611	5.48486e-05	0.00119991	MMP9	-2.18588
ENSBTAG00000000783	-1.10887	0.12489	2.59824e-05	0.000664982	TGFA	-2.15677
ENSBTAG00000012348	-1.10467	0.223847	0.000592954	0.00735844	LRRC71	-2.15049
ENSBTAG00000010007	-1.1006	1.50769	7.48097e-07	3.32205e-05	MAPK13	-2.14444
ENSBTAG00000029942	-1.09582	0.557545	1.68845e-05	0.000467307	#N/A	-2.13735
ENSBTAG00000025942	-1.09068	1.01951	2.03004e-05	0.000541694	HPGD	-2.12974
ENSBTAG00000018572	-1.08413	2.04666	1.16295e-08	8.34821e-07	FLT3	-2.12009
ENSBTAG00000045861	-1.08246	4.31212	2.31273e-06	8.82172e-05	TARM1	-2.11765
ENSBTAG00000009341	-1.08105	2.45747	1.81253e-05	0.000494746	CCDC146	-2.11557
ENSBTAG00000013476	-1.07674	1.00667	1.12069e-05	0.000338512	CPA5	-2.10926
ENSBTAG00000043563	-1.07634	9.73983	2.99279e-12	5.7447e-10	ND5	-2.10868
ENSBTAG00000010033	-1.07551	2.57584	1.05221e-05	0.00032191	#N/A	-2.10747
ENSBTAG00000002955	-1.06394	0.250499	0.000400779	0.00545728	#N/A	-2.09063
ENSBTAG00000013923	-1.0593	2.13268	1.22072e-07	6.57364e-06	QPCT	-2.08393
ENSBTAG00000008238	-1.05854	-0.0743247	0.000123593	0.00226288	S100A7	-2.08283
ENSBTAG00000020070	-1.05596	3.37153	1.41524e-06	5.7094e-05	ABCC3	-2.0791
ENSBTAG00000021313	-1.05005	0.167313	0.00393138	0.0297251	RUNDC3B	-2.0706
ENSBTAG00000003835	-1.04792	0.781798	1.0809e-06	4.62728e-05	BMP4	-2.06755
ENSBTAG00000013706	-1.044	2.36301	4.7345e-06	0.000162378	MEGF9	-2.06193
ENSBTAG00000001051	-1.04102	3.6924	3.84738e-06	0.000135549	OSCAR	-2.05768
ENSBTAG00000016357	-1.04086	8.12899	1.44519e-08	9.99955e-07	VNN2	-2.05745
ENSBTAG00000048175	-1.04076	0.253095	0.00677852	0.0435327	#N/A	-2.05731
ENSBTAG00000020880	-1.04021	0.138351	7.83099e-05	0.00158752	ARMH4	-2.05652
ENSBTAG00000003763	-1.03625	3.8319	0.000277375	0.00421526	MYO5C	-2.05089
ENSBTAG00000003329	-1.03353	1.10402	8.10757e-06	0.000257859	FST	-2.04703
ENSBTAG00000039319	-1.02953	2.3367	9.08283e-05	0.00178035	CYP4F2	-2.04136
ENSBTAG00000014855	-1.0211	2.28931	1.63766e-09	1.46539e-07	MICAL2	-2.02947
ENSBTAG00000004862	-1.01936	0.621914	0.0001833	0.00311191	TUB	-2.02702
ENSBTAG00000000140	-1.01748	4.66865	3.14225e-11	4.39952e-09	EPHX1	-2.02438
ENSBTAG00000004948	-1.01657	3.62263	0.000352419	0.00501691	LRATD1	-2.0231
ENSBTAG00000027684	-1.01361	0.502478	0.00116525	0.0122398	FOLR2	-2.01896
ENSBTAG00000029921	-1.01005	-0.0747937	6.05754e-05	0.00129427	MIR197	-2.01398
ENSBTAG00000000377	-1.00979	1.22751	0.00400581	0.0301157	BMX	-2.01362
ENSBTAG00000043559	-1.00845	6.69929	1.78316e-10	1.99981e-08	ND4L	-2.01175
ENSBTAG00000022564	-1.00752	1.90169	0.000190303	0.00319435	AKR1C4	-2.01045
ENSBTAG00000000561	-1.00442	0.782783	0.00672944	0.0433606	OCLN	-2.00613
ENSBTAG00000023787	1.00498	0.854513	0.000993116	0.0108642	TOR4A	2.00691
ENSBTAG00000011095	1.00561	2.97094	1.25057e-06	5.15364e-05	FAR2	2.00779
ENSBTAG00000014358	1.01126	1.94716	0.00201039	0.0183058	EVA1B	2.01567
ENSBTAG00000031750	1.01276	10.5664	1.18284e-17	1.0055e-14	PLAC8B	2.01776
ENSBTAG00000039714	1.01735	3.16724	0.00226396	0.0200174	0	2.02419
ENSBTAG00000018417	1.01844	6.7188	7.10058e-13	1.65694e-10	PSMF1	2.02572
ENSBTAG00000017287	1.02511	4.86952	6.79234e-08	3.98205e-06	DRAM1	2.03511
ENSBTAG00000018015	1.02924	1.65714	2.66561e-06	0.000100709	IL27	2.04095
ENSBTAG00000008828	1.03882	0.522796	0.000301718	0.00446612	IGDCC3	2.05455
ENSBTAG00000002075	1.04406	2.29008	3.79626e-05	0.000896414	MME	2.06203
ENSBTAG00000010264	1.04481	1.72913	3.30033e-05	0.000800912	FBXL18	2.0631
ENSBTAG00000026429	1.04553	3.11424	1.49427e-08	1.02203e-06	DECR2	2.06412
ENSBTAG00000006549	1.05953	3.04547	0.000200124	0.00327603	CALHM6	2.08425
ENSBTAG00000019017	1.06537	9.2104	2.08144e-13	5.62982e-11	0	2.0927
ENSBTAG00000038034	1.06771	1.47514	4.17138e-05	0.000971498	ZNF628	2.0961
ENSBTAG00000007883	1.08113	8.35146	0.000128571	0.0023382	#N/A	2.11569
ENSBTAG00000004574	1.0819	2.07681	0.0162574	0.0801156	UGT8	2.11683
ENSBTAG00000023659	1.08322	1.84148	1.22379e-06	5.09241e-05	MT2A	2.11876
ENSBTAG00000002385	1.0941	0.537443	0.000224804	0.0036008	SLC35E4	2.1348
ENSBTAG00000046014	1.09544	1.24263	3.32365e-05	0.000802328	GPR146	2.13678
ENSBTAG00000017670	1.0964	8.2137	7.0837e-12	1.25826e-09	0	2.1382
ENSBTAG00000014857	1.09897	6.54068	7.72035e-14	2.48324e-11	0	2.14201
ENSBTAG00000019303	1.10025	0.215135	0.00566654	0.0381434	MAFK	2.14391
ENSBTAG00000009137	1.10043	5.8775	0.00382288	0.0291455	NKG7	2.14419
ENSBTAG00000015318	1.10538	1.72382	5.95239e-05	0.001281	NECTIN2	2.15155
ENSBTAG00000019716	1.10569	3.31689	0.00051715	0.00664541	CXCL8	2.15202
ENSBTAG00000025101	1.10571	0.268733	0.000176698	0.00304325	ASGR2	2.15205
ENSBTAG00000047896	1.10667	1.15111	0.000112559	0.00210977	#N/A	2.15348
ENSBTAG00000017233	1.11602	2.07084	0.0006878	0.00815541	0	2.16748
ENSBTAG00000021052	1.11981	2.05943	0.00191587	0.0176477	GNB1L	2.17318
ENSBTAG00000015779	1.12129	7.73307	1.22324e-13	3.55067e-11	PML	2.17542
ENSBTAG00000000936	1.12682	1.15804	9.80694e-05	0.00190158	SLC39A2	2.18377
ENSBTAG00000011511	1.12774	9.35572	1.22211e-19	1.81804e-16	0	2.18517
ENSBTAG00000001388	1.13548	1.36736	1.33649e-05	0.000393701	#N/A	2.19692
ENSBTAG00000031327	1.14301	2.79402	1.72186e-05	0.00047545	TRMT61A	2.20841
ENSBTAG00000011563	1.15128	3.40894	1.14659e-05	0.000345458	TNFSF13B	2.22111
ENSBTAG00000001447	1.15556	2.41233	4.24996e-05	0.000984023	#N/A	2.2277
ENSBTAG00000009677	1.15736	7.06049	1.09144e-11	1.82947e-09	PARP10	2.23049
ENSBTAG00000038055	1.16828	1.78383	0.000100165	0.00192891	KLF16	2.24743
ENSBTAG00000012989	1.16866	5.36272	8.33871e-16	4.72567e-13	UBE2L6	2.24803
ENSBTAG00000020538	1.16876	6.91767	5.31099e-07	2.44985e-05	HERC5	2.24818
ENSBTAG00000040323	1.16908	3.69654	2.90687e-05	0.000722989	0	2.24869
ENSBTAG00000015772	1.17149	4.66349	4.54681e-11	6.14904e-09	STOML1	2.25243
ENSBTAG00000005382	1.19045	0.687337	0.000309556	0.00454449	#N/A	2.28224
ENSBTAG00000015060	1.19164	6.18623	1.49098e-10	1.70124e-08	GBP5	2.28412
ENSBTAG00000026944	1.19317	2.22276	0.0090841	0.0533086	#N/A	2.28654
ENSBTAG00000008142	1.1932	7.92406	1.34909e-10	1.58966e-08	IFIH1	2.28659
ENSBTAG00000002096	1.1987	7.96998	3.66715e-10	3.63689e-08	FCGR3A	2.29533
ENSBTAG00000046041	1.21021	4.40667	0.00111937	0.0118715	0	2.31371
ENSBTAG00000002416	1.22522	7.93892	1.94457e-18	2.10385e-15	0	2.33791
ENSBTAG00000017040	1.22908	8.17524	4.66833e-16	2.92409e-13	LY6E	2.34417
ENSBTAG00000001008	1.23071	6.55679	0.00300794	0.0245693	PRF1	2.34683
ENSBTAG00000018009	1.23602	1.74759	0.000394925	0.00540852	0	2.35548
ENSBTAG00000014646	1.24538	1.34422	9.67078e-06	0.000301288	MZT2B	2.37082
ENSBTAG00000009849	1.25177	2.60943	0.000145458	0.00259147	PLAC8	2.38134
ENSBTAG00000006403	1.25761	1.10886	1.55298e-06	6.22289e-05	#N/A	2.391
ENSBTAG00000012774	1.25928	4.06137	1.7246e-12	3.5387e-10	RAB7B	2.39376
ENSBTAG00000008406	1.26012	3.86272	1.89809e-10	2.05356e-08	TREX1	2.39515
ENSBTAG00000008625	1.27019	1.74884	0.00940595	0.0546119	PLEKHF1	2.41194
ENSBTAG00000045907	1.27147	0.0126122	7.56738e-05	0.00154741	#N/A	2.41408
ENSBTAG00000046383	1.2806	4.63931	4.76356e-05	0.00108189	0	2.42941
ENSBTAG00000008703	1.2856	7.43559	4.71614e-09	3.8443e-07	EIF2AK2	2.43784
ENSBTAG00000001143	1.29301	6.89645	6.00045e-09	4.66741e-07	0	2.45038
ENSBTAG00000025496	1.29511	2.91022	2.48022e-09	2.12353e-07	SORD	2.45395
ENSBTAG00000014762	1.29598	5.64725	1.95667e-11	2.91079e-09	ISG20	2.45544
ENSBTAG00000011343	1.317	7.04323	9.92461e-14	3.02853e-11	XAF1	2.49148
ENSBTAG00000005092	1.32016	1.16402	8.5065e-07	3.70029e-05	ROR2	2.49695
ENSBTAG00000000095	1.32871	5.05429	1.18863e-07	6.45928e-06	CD274	2.51179
ENSBTAG00000019054	1.33136	7.747	5.11083e-14	1.73783e-11	EPSTI1	2.51639
ENSBTAG00000005038	1.3341	1.27374	2.58789e-05	0.00066376	ZBTB42	2.52117
ENSBTAG00000018294	1.33823	1.2791	0.00795708	0.0485627	DNASE1L3	2.52841
ENSBTAG00000014560	1.33956	2.79612	2.6595e-08	1.72955e-06	HLX	2.53075
ENSBTAG00000031962	1.35077	1.26156	2.43136e-07	1.22091e-05	#N/A	2.55048
ENSBTAG00000034918	1.35213	8.16938	1.74188e-05	0.000477652	IFIT2	2.55288
ENSBTAG00000048184	1.36213	5.05	2.09581e-06	8.12452e-05	#N/A	2.57064
ENSBTAG00000012419	1.37214	6.62918	6.07503e-15	2.67774e-12	BCL2L15	2.58854
ENSBTAG00000010665	1.37636	2.82815	6.48497e-05	0.00136598	CBLN3	2.59612
ENSBTAG00000013191	1.38893	2.46894	2.94128e-05	0.000727738	AGRN	2.61885
ENSBTAG00000016698	1.40533	1.54248	1.92322e-05	0.0005155	SLAMF8	2.64878
ENSBTAG00000005042	1.41271	2.03311	3.37218e-06	0.000121613	SYN1	2.66237
ENSBTAG00000039050	1.41547	0.921587	2.16888e-07	1.11258e-05	P2RY2	2.66747
ENSBTAG00000017367	1.42253	7.80618	1.14993e-13	3.42133e-11	IFIT5	2.68055
ENSBTAG00000000283	1.42397	2.7922	1.8316e-10	1.99981e-08	CSF1	2.68324
ENSBTAG00000012050	1.42956	4.20115	3.18758e-14	1.18548e-11	ORAI2	2.69364
ENSBTAG00000011936	1.43603	6.58931	6.93628e-11	9.06916e-09	ATP8B4	2.70576
ENSBTAG00000017062	1.44842	1.04745	0.00223319	0.0198041	#N/A	2.7291
ENSBTAG00000006256	1.4488	2.64779	3.40925e-10	3.40954e-08	PTPRO	2.72982
ENSBTAG00000044676	1.44948	1.22408	0.00126169	0.0129497	U6	2.7311
ENSBTAG00000046012	1.45986	0.636783	0.000295672	0.004404	SOWAHD	2.75082
ENSBTAG00000018016	1.47249	3.79207	2.81058e-08	1.81786e-06	NUPR1	2.775
ENSBTAG00000017054	1.48416	0.674637	0.000260817	0.00402591	#N/A	2.79754
ENSBTAG00000022489	1.48806	10.4902	1.14141e-08	8.33367e-07	0	2.80511
ENSBTAG00000020166	1.51112	9.77398	1.77403e-09	1.56391e-07	ZNFX1	2.85031
ENSBTAG00000012335	1.51618	7.82703	1.92598e-12	3.88494e-10	UBA7	2.86032
ENSBTAG00000007375	1.5249	2.60149	7.74244e-05	0.00157779	MIF	2.87766
ENSBTAG00000016661	1.54122	6.96962	1.06251e-12	2.35691e-10	USP18	2.91041
ENSBTAG00000046580	1.56524	7.24088	3.15789e-10	3.18492e-08	DHX58	2.95927
ENSBTAG00000008612	1.58296	6.51291	2.30971e-10	2.44361e-08	C1R	2.99583
ENSBTAG00000018125	1.60604	0.173942	9.15165e-06	0.000287372	KIF5C	3.04415
ENSBTAG00000039657	1.66061	3.61002	1.68404e-09	1.49565e-07	HIST1H2AC	3.16151
ENSBTAG00000008279	1.66962	3.25713	5.64088e-13	1.34331e-10	FRMD4A	3.18132
ENSBTAG00000020575	1.67221	1.14272	7.35739e-05	0.00151751	IFITM5	3.18703
ENSBTAG00000007397	1.67726	3.69041	0.0221296	0.0984994	FOLH1B	3.19819
ENSBTAG00000014953	1.70772	5.80065	1.01718e-08	7.53851e-07	0	3.26644
ENSBTAG00000019015	1.71767	7.58563	1.3503e-35	1.607e-31	IFITM3	3.28905
ENSBTAG00000019018	1.72135	7.9399	7.8359e-10	7.4604e-08	0	3.29745
ENSBTAG00000047449	1.73433	6.02745	0.00460342	0.0331229	0	3.32724
ENSBTAG00000037527	1.7601	8.86643	3.3701e-06	0.000121613	OAS1Z	3.38723
ENSBTAG00000014878	1.76236	2.61475	1.23328e-12	2.62095e-10	COX7A1	3.39252
ENSBTAG00000038128	1.81163	7.31013	3.69625e-05	0.000876276	BOLA-DQA5	3.51039
ENSBTAG00000020536	1.82583	8.36183	1.2111e-12	2.62061e-10	HERC6	3.5451
ENSBTAG00000015241	1.83842	2.55771	1.27894e-09	1.1799e-07	EPHX2	3.57619
ENSBTAG00000039702	1.84501	7.45371	1.50311e-24	4.47213e-21	FCRL3	3.59256
ENSBTAG00000037800	1.85664	5.08774	7.72458e-08	4.35688e-06	APOBEC3Z1	3.62164
ENSBTAG00000021958	1.87295	6.51624	3.82687e-06	0.000135546	GZMA	3.66282
ENSBTAG00000047680	1.88907	6.31976	3.10547e-15	1.53993e-12	IRF7	3.70396
ENSBTAG00000017895	1.89169	1.04153	1.26111e-06	5.17533e-05	CLEC10A	3.7107
ENSBTAG00000046419	1.91434	5.53369	4.2662e-11	5.83587e-09	TPC3	3.7694
ENSBTAG00000007450	1.92035	6.88187	5.64369e-13	1.34331e-10	C2	3.78514
ENSBTAG00000023309	1.93051	3.33196	0.000302362	0.0044667	0	3.81189
ENSBTAG00000003366	1.99547	8.15651	2.18459e-14	8.66627e-12	DDX58	3.98747
ENSBTAG00000030932	1.99915	7.80353	1.31926e-13	3.65129e-11	IFI44L	3.99764
ENSBTAG00000030913	2.02738	9.61756	2.89728e-12	5.7447e-10	MX1	4.07663
ENSBTAG00000046611	2.04924	2.67386	0.00703404	0.0446227	#N/A	4.13889
ENSBTAG00000008471	2.06327	9.4756	1.4729e-09	1.33809e-07	MX2	4.17933
ENSBTAG00000037634	2.06827	6.39531	7.83033e-15	3.32817e-12	0	4.19383
ENSBTAG00000017187	2.06935	0.0444225	7.09805e-07	3.17571e-05	TMEM255A	4.19699
ENSBTAG00000027865	2.12643	0.91188	4.37178e-09	3.58818e-07	gzmA	4.36636
ENSBTAG00000010057	2.17897	4.54165	8.39562e-10	7.92987e-08	GZMB	4.52829
ENSBTAG00000008021	2.27156	3.08929	2.05115e-09	1.7818e-07	0	4.82845
ENSBTAG00000034349	2.29196	7.31803	3.44221e-15	1.63863e-12	IFI44	4.89722
ENSBTAG00000014046	2.31082	5.96715	1.01437e-09	9.50552e-08	BPI	4.96165
ENSBTAG00000038737	2.38594	3.69391	4.70079e-17	3.29083e-14	P2RY6	5.22683
ENSBTAG00000031214	2.43281	4.35111	1.09378e-17	1.00131e-14	0	5.39945
ENSBTAG00000009206	2.51105	4.1341	2.19398e-19	2.90118e-16	FOXS1	5.70035
ENSBTAG00000011467	2.55021	3.84102	4.72248e-15	2.16162e-12	BATF2	5.85719
ENSBTAG00000032265	2.57219	6.75532	1.18378e-18	1.40882e-15	RTP4	5.94711
ENSBTAG00000019979	2.57646	6.28997	4.3018e-16	2.84421e-13	CMPK2	5.96474
ENSBTAG00000016169	2.57949	0.470414	1.941e-11	2.91079e-09	ID1	5.97728
ENSBTAG00000017981	2.58534	0.899285	1.3795e-08	9.65733e-07	ADRB3	6.00158
ENSBTAG00000039861	2.60569	8.55694	2.67653e-13	6.77731e-11	OAS1Y	6.08684
ENSBTAG00000014529	2.64809	6.84203	5.23124e-28	2.07523e-24	GBP4	6.26838
ENSBTAG00000012406	2.67262	8.35632	3.74199e-14	1.3495e-11	ZBP1	6.37586
ENSBTAG00000014705	2.68798	1.19355	8.82842e-13	2.02052e-10	HES4	6.4441
ENSBTAG00000001725	2.71541	5.40414	9.17858e-32	5.46171e-28	CXCL10	6.56779
ENSBTAG00000014628	2.76006	7.56823	6.86852e-11	9.06916e-09	OAS2	6.77426
ENSBTAG00000001826	2.83167	1.98133	5.50308e-14	1.81923e-11	SASH1	7.11899
ENSBTAG00000037830	2.88111	0.589267	0.00389401	0.0295176	#N/A	7.36717
ENSBTAG00000045588	2.94181	5.87123	2.74804e-17	2.04403e-14	0	7.68376
ENSBTAG00000007554	2.95664	6.51374	7.13421e-20	1.21292e-16	IFI6	7.76311
ENSBTAG00000047764	3.06771	5.27244	0.00263053	0.0222446	0	8.38439
ENSBTAG00000016061	3.10817	8.20414	1.94721e-11	2.91079e-09	RSAD2	8.6229
ENSBTAG00000040460	3.1953	0.680471	0.00396856	0.0299178	KRT23	9.15967
ENSBTAG00000014707	3.23296	8.49317	1.39072e-12	2.90368e-10	ISG15	9.40195
ENSBTAG00000018397	3.52341	0.0342241	5.59446e-09	4.38024e-07	HHLA2	11.4988
ENSBTAG00000021077	3.6783	6.15622	0.000955251	0.0105399	BOLA-DQB	12.802
ENSBTAG00000013167	3.73668	6.47428	4.77675e-22	1.13696e-18	SIGLEC1	13.3307
ENSBTAG00000039086	3.74161	0.859754	1.55922e-05	0.000440766	0	13.3764
ENSBTAG00000003152	3.99071	6.28415	2.40987e-10	2.51578e-08	IFI27	15.8973
ENSBTAG00000021048	4.3955	1.14742	4.24535e-08	2.63146e-06	ADM	21.0463
ENSBTAG00000015596	4.47541	2.73539	1.60502e-11	2.61662e-09	SLCO2B1	22.245
ENSBTAG00000014113	4.49259	0.973782	4.67749e-18	4.6389e-15	CCL8	22.5116
